# Supplementary material for: Single-cell RNA profiling of colorectal granular-type laterally spreading tumor uncovers progression trajectory toward carcinoma and transcriptional signatures favoring lateral morphogenesis
Source: Front Oncol. 2025 Sep 12;15:1552841. doi: 10.3389/fonc.2025.1552841 (PMC12463592; doi:10.3389/fonc.2025.1552841)
Supplement: Supplementary file 1 [file Table1.xlsx]

## Sheet: Table S1
Table S1. Marker genes used for cell cluster annotating
Marker genes of primary cell clusters
Cluster	Gene symbol
Epithelial cells	EPCAM
T&NK cells	CD3D, IL7R
B cells	CD79A, MS4A1
Plasma cells	CD79A, IGKC
Myeloid cells	CD14, CD68
Fibroblasts	DCN
Endothelial cells	VWF
Mast cells	TPSAB1
Marker genes of epithelial subclusters
Cluster	Gene symbol
ABS	FABP1, KRT20, CA2
CT	OTOP2, MEIS1, BEST4
EE	CHGA, SYP
GOB	TFF3, ZG16, ATOH1, SPINK4
STM	LGR5, OLFM4, ASCL2, CD44
TAC	PCNA, MKI67
TUF	POU2F3

## Sheet: Table S2
Table S2. List of gene signatures
Wnt signaling signature	Metaplasia signature	Fetal signature	ASC signature	SSC signature	ABS signature	SINGH_KRAS_DEPENDENCY_SIGNATURE	Highly expressed chaperones and cofactors in LST
CLDN2	MSLN	MDK	CLDN2	TM4SF4	CLCA4	ADAM8	HSPH1
CD44	MUC5AC	ELF3	APCDD1	KLK10	AQP8	AMPD3	HSPD1
AXIN2	AQP5	MSLN	MMP7	PSCA	SECTM1	AREG	HSP90AA1
RNF43	TACSTD2	RAB15	CEMIP	GJB5	SLC30A10	C1orf116	HSPA1A
TGFBI	FSCN1	CXCL16	TMEM132C	HTR1D	ABCG2	C6orf141	BAG3
EPHB2	TFF2	ADAM9	MSX2	NAT8	TMIGD1	CLDN7	HSPB1
TEAD2	ANXA1	HES4	NKD1	SLC6A20	SLC51A	DAPP1	HSPA6
CDX2	ANXA10	HES1	KCND2	AQP5	GUCA2B	FAM83A
LGR5	REG4	AQP5	GRIN2B	IL1RN	APOBEC3A	FGFBP1
OLFM4	MUC17	ABHD4	ASCL2	LINC00520	CELA3B	LAD1
ASCL2	S100P	AHNAK	SLC6A6	TFF2	SLC6A19	LAMA3
	GSDMB	AK1	LGR5	VSIG1	NAALADL1	LAMC2
	GSDMD	AKR1B10	FOXQ1	NXF3	CEACAM7	MAOA
	IL18	ANXA1	RP11-346D14.1	ANXA10	MEP1B	MST1R
	RELB	ANXA3	TGFBI	C6orf223	HRASLS2	PRSS22
	MDK	BMP8B	LINC01411	MUC17	LINC01559	SDR16C5
	AHR	BOK	VWA2	TFF1	PP7080	SEMA4B
	PDX1	CD55	ABI3BP	ALDOB	GUCA2A	SH2D3A
		CLIC3	AXIN2	CTSE	RAB6B	TGFA
		CRIP2	PVT1	GJB3	CLDN23	TMEM45B
		EPS8L1	SDC3	ONECUT3	SLC5A11
		DAPK1	LGR6	MUC5AC	USP2
		DCXR	DPEP1	CIDEC	EMP1
		ECM1	EPHB3	REG4	TMEM37
		FOSL1	PLEKHA4	RHOD	MS4A12
		GJB3	KLF7	GPRIN1	RP11-567C2.1
		GSN	GATA2-AS1	GPD1	CA4
		HSPB1	GDF15	SERPINB5	SULT1A2
		HYAL1	SOD3	DUSP4	CEACAM1
		IL1RN	ITGA9	PHLDA2	CD177
		ITGB4	RNF183	S100P	TRIM31
		KIFC3	OPCML	KRT15	AQP7
		LMNA	RNF43	PI3	PRAP1
		PHLDA2	DUOX2	ACHE	CBSL
		PHLDA3	PMEPA1	MYRFL	HSD3B2
		PDLIM7	DAB2	SDR16C5	RCAN1
		P2RY2	ATOH8	TM6SF2	VLDLR-AS1
		PDZK1IP1	SLC4A8	TMEM92	ABCB1
		PLAUR	GRAMD1A	TACSTD2	TRPV3
		PRSS22	SHISA6	EPHA2	SLC51B
		PRKCDBP	ZNF503	MYRF	SMIM2-AS1
		PLCD3	ANKRD31	RP11-411H5.1	HSD17B2
		PSCA	RP11-776H12.1	TNFSF15	DIO3OS
		RHOD	CD44	PLLP	BMP3
		S100A11	GRM8	SULT1C2	SLC9A3
		S100A14		SLPI	SMPDL3A
		S100A16		FIBCD1	SLC20A1
		S100A4		ALDH3B1	CTC-490G23.4
		SERPINB5		TRIM29	MXI1
		SLC45A3		FAM214B	TRPM6
		TACSTD2		SIM2	LIPC
		TIMP2		TNFRSF12A	SLC6A8
		TTC9		ACY1	TMEM171
		VAMP5		CDH3	CDKN2B
		VNN1		MYEOV	C1orf115
		VSIG1		MROH6	RP11-396O20.1
		WWC2		KCP	HIST1H1C
				ACY3	RFK
				PLCXD1	SLC17A1
				GPRC5A
				AK1
				FUOM

## Sheet: Table S3
Table S3. List of gene signatures related to cell motility
GOBP_EPITHELIAL_CELL_MIGRATION	GOBP_POSITIVE_REGULATION_OF_EPITHELIAL_CELL_MIGRATION	HALLMARK_APICAL_SURFACE	GOBP_ESTABLISHMENT_OF_CELL_POLARITY	GOBP_LAMELLIPODIUM_ORGANIZATION	GOBP_LAMELLIPODIUM_ASSEMBLY	GOBP_LAMELLIPODIUM_MORPHOGENESIS	GOBP_ARP2_3_COMPLEX_MEDIATED_ACTIN_NUCLEATION
GIPC1	AAMP	ADAM10	ABL1	ABI1	ABI2	ABI1	ABI2
FSTL1	ABL1	ADIPOR2	ABL2	ABI2	ABI3	ARHGEF7	ACTR2
KRT16	ADAM17	AFAP1L2	ALPK2	ABI3	ABLIM1	ARPIN	ACTR3
PRSS3	ADAM9	AKAP7	AMOT	ABLIM1	ABLIM2	CD44	AP1AR
PTK2B	ADGRA2	APP	AMOTL1	ABLIM2	ABLIM3	CORO1B	ARF1
CDH13	AGT	ATP6V0A4	AMOTL2	ABLIM3	ACTR2	CORO1C	ARFIP1
SOX18	AKT1	ATP8B1	ANKFN1	ACTR2	ACTR3	ENPP2	ARFIP2
NRP1	AKT3	B4GALT1	ARF6	ACTR3	AJUBA	KANK1	ARPC1A
TDGF1	ANGPT1	BRCA1	ARFGEF1	AJUBA	AKIRIN1	MYO9B	ARPC1B
PLEKHG5	ANGPT4	CD160	ARHGEF11	AKIRIN1	ARFIP2	PDPN	ARPC2
SRF	ANXA1	CROCC	BCAS3	ARFIP2	ARHGEF4	PLEKHO1	ARPC3
VHL	ANXA3	CRYBG1	BRSK1	ARHGEF4	ARHGEF6	RREB1	ARPC4
LOXL2	ARF6	CX3CL1	BRSK2	ARHGEF6	ARHGEF7	SNX1	ARPC5
KITLG	ATOH8	DCBLD2	CAMSAP3	ARHGEF7	ARPC2	SNX2	ARPC5L
GPLD1	ATP5F1A	EFNA5	CCL19	ARPC2	ATP7A	SRC	BRK1
NOV	ATP5F1B	EPHB4	CCL21	ARPIN	AUTS2	VIL1	CARMIL1
NANOS1	BCAR1	FLOT2	CCR7	ATP7A	AVIL	WASF1	CARMIL2
AKT1	BCAS3	GAS1	CDC42	AUTS2	BIN3	WASF2	CARMIL3
PRKX	BMP4	GATA3	CDH5	AVIL	BRK1		CORO1B
CDH5	BMPR2	GHRL	CDK5RAP2	BIN3	CAPZB		CTNNA2
EFNB2	CALR	GSTM3	CENPA	BRK1	CARMIL1		CYFIP1
PROX1	CAPN7	HSPB1	CLASP1	CAPZB	CARMIL2		DNAI3
AMOT	CCBE1	IL2RB	CORO7	CARMIL1	CCDC88A		FCHSD2
SCG2	CD40	IL2RG	CRB1	CARMIL2	CDC42		GMFB
S100A12	CIB1	LYN	CRB2	CCDC88A	CDH13		GMFG
RHOA	CLASP1	LYPD3	CRK	CD44	CLRN1		HIP1R
FAT2	CLASP2	MAL	CRKL	CDC42	CYFIP1		IQGAP2
CLN3	CTSH	MDGA1	CRTAM	CDH13	DMTN		JMY
WNT5A	DOCK1	NCOA6	CYP26B1	CLRN1	DNM2		MAGEL2
PIK3R3	DOCK5	NTNG1	CYRIB	CORO1B	EPHA2		NCKAP1
VSTM4	EDN1	PCSK9	CYTH1	CORO1C	FER		PICK1
DAAM2	EGF	PKHD1	CYTH3	CTTN	FRMD7		RNH1
RAB13	EMC10	PLAUR	DCTN1	CYFIP1	FSCN1		TRIM27
CLEC14A	ENPP2	RHCG	DOCK2	DMTN	GOLPH3		WASF1
PAXIP1	EPB41L4B	RTN4RL1	DOCK7	DNM2	HRG		WASF2
SMAD4	EPB41L5	SCUBE1	DOCK8	ENPP2	HSP90AA1		WASF3
ID1	ETS1	SHROOM2	DYNLT1	EPHA2	ITGB1		WASH3P
ROCK1	FGF1	SLC22A12	ENKD1	FER	KIT		WASH6P
TESK1	FGF10	SLC2A4	EPHB1	FRMD7	MIR196A1		WASHC1
S100A9	FGF16	SLC34A3	EZR	FSCN1	MIR214		WASHC2A
SLIT2	FGF18	SRPX	FAM89B	GOLPH3	MSTN		WASHC2C
SCARB1	FGF2	SULF2	FAT1	HRG	MTOR		WASHC3
CCBE1	FGF7	THY1	FBF1	HSP90AA1	NCK1		WASHC4
CORO1A	FGFBP1	TMEM8B	FBXW11	ITGB1	NCK2		WASHC5
KANK2	FGFR1		FERMT1	KANK1	NCKAP1		WHAMM
MYH9	FLT4		FEZ1	KIT	NUP85		WIPF3
PTP4A3	FOXC2		FGF10	MIR196A1	OCLN
ANLN	FOXP1		FGF13	MIR214	P2RY12
TGFBR1	FUT1		FLOT2	MSTN	PARVB
WDPCP	GATA2		FOXF1	MTOR	PIK3CA
PKN2	GATA3		FOXJ1	MTSS2	PIK3R1
PKN1	GFUS		FRMD4A	MYO9B	PLCE1
MMRN2	GLIPR2		FRMD4B	NCK1	PLXNB3
EMP2	GPI		FSCN1	NCK2	PTPRO
CORO1B	GPLD1		GATA3	NCKAP1	RAC1
FAP	GRN		GBF1	NUP85	RAC2
LTB4R2	HAS2		GJA1	OCLN	RHOD
GREM1	HBEGF		GOLPH3	P2RY12	S1PR1
FERMT1	HDAC6		GPSM1	PARVB	SH2B1
EPHB4	HDAC7		GPSM2	PDPN	SLIT2
LRG1	HDAC9		GSK3B	PIK3CA	SPATA13
CXCL13	HIF1A		GSN	PIK3R1	SPEF1
CYP1B1	HMGB1		HES1	PLCE1	SRGAP2
IRS2	HMOX1		HES5	PLEKHO1	TWF1
C5orf30	HSPB1		HSP90AA1	PLXNB3	TWF2
PXN	HYAL1		HSP90AB1	PTPRO	VAV2
ABL1	IFNG		HTT	RAC1	VAV3
ARHGAP5	INSL3		IFT20	RAC2	VCL
APOA1	IQSEC1		IGF1R	RHOD	WAS
LPXN	IRS2		INSC	RREB1	WASF2
KANK1	ITGA2		ITGB1	S1PR1	WASF3
S100P	ITGA3		JAM3	SH2B1	WHAMM
PPARD	ITGB1BP1		KANK1	SLIT2	WNT1
PIK3CA	ITGB3		KAT5	SNX1
ITGB1	JCAD		KIF20B	SNX2
PRSS3P2	JUN		KIF25	SPATA13
MIA3	KDR		KIF26B	SPEF1
TNFSF12	LGMN		KRIT1	SRC
EDN2	MAP2K3		LAMA1	SRGAP2
ROBO1	MAP3K3		LLGL1	TWF1
SNAI1	MAP4K4		LLGL2	TWF2
STAT1	MAPK14		MAD2L1	VAV2
ZEB2	MAPRE2		MAP1B	VAV3
DPP4	MET		MAP4	VCL
GPX1	MIR101-1		MAPRE1	VIL1
KIT	MIR10A		MARK2	WAS
STARD13	MIR10B		MCPH1	WASF1
SNAI2	MIR126		MISP	WASF2
VEGFA	MIR132		MOS	WASF3
PKN3	MIR135B		MPP7	WHAMM
EGR3	MIR143		MSN	WNT1
FGF2	MIR146A		MYH9
S100A2	MIR150		MYO18A
PLXND1	MIR1908		MYO9A
ARSB	MIR199A1		NDC80
PTPN11	MIR200A		NDE1
LGALS8	MIR21		NDEL1
ADTRP	MIR210		NEK3
NR4A1	MIR221		NSFL1C
NOS3	MIR222		NUMA1
KDR	MIR23A		OPHN1
KRT2	MIR27A		PAFAH1B1
ADGRA2	MIR27B		PARD3
	MIR296		PARD3B
	MIR29A		PATJ
	MIR30A		PAX6
	MIR31		PHLDB2
	MIR342		PKD1
	MIR487B		PKHD1
	MIR499A		PLEKHG3
	MIR939		PLK1
	MIRLET7F1		PRICKLE1
	MMP9		PRKCI
	MTOR		PRKCZ
	NFE2L2		PTK2
	NOS3		PTK2B
	NRP1		PTK7
	NRP2		RAB10
	NUS1		RAB11FIP2
	P2RX4		RACK1
	PDCD6		RAP1B
	PDGFB		RAP2A
	PDPK1		RHOA
	PFN1		RICTOR
	PIK3C2A		RIPOR2
	PIK3CB		ROCK1
	PIK3CD		ROCK2
	PIK3CG		RUFY3
	PLCG1		SAPCD2
	PLCG2		SCRIB
	PLK2		SDCCAG8
	PLPP3		SH3BP1
	PPM1F		SHH
	PRKCA		SHTN1
	PRKCE		SIPA1
	PRKD1		SIPA1L3
	PRKD2		SLC9A3R1
	PROX1		SLC9A6
	PTGS2		SNX27
	PTK2		SPAG5
	PTK2B		SPDL1
	RAB11A		SPRY1
	RAB25		SPRY2
	RAC1		STK11
	RHOB		SYNE4
	RHOJ		TCF15
	RIN2		TCIRG1
	ROCK2		TRAF3IP2
	RRAS		TTC8
	RREB1		UBXN2B
	RTN4		UST
	SASH1		WDPCP
	SCARB1		WEE1
	SEMA5A		WNT5A
	SIRT1		WNT7A
	SMOC2		WWC1
	SOX9		ZW10
	SP1
	SPARC
	SRC
	SRPX2
	STAT5A
	TACR1
	TDGF1
	TEK
	TGFB1
	TGFB2
	TGFBR2
	THBS1
	TMSB4X
	VEGFA
	VEGFC
	VIL1
	WNT5A
	WNT7A
	ZC3H12A
	ZNF580
