# Supplementary material for: Single-cell RNA profiling of colorectal granular-type laterally spreading tumor uncovers progression trajectory toward carcinoma and transcriptional signatures favoring lateral morphogenesis
Source: Front Oncol. 2025 Sep 12;15:1552841. doi: 10.3389/fonc.2025.1552841 (PMC12463592; doi:10.3389/fonc.2025.1552841)
Supplement: Supplementary file 3 [file DataSheet2.zip]

Archive with 3 entries (3 files):
- Monocle2_pseudotime_heatmap.R
- Scanpy_trajectory_procotol.py
- SCENIC_protocol.sh
