# Supplementary material for: Single-cell RNA profiling of colorectal granular-type laterally spreading tumor uncovers progression trajectory toward carcinoma and transcriptional signatures favoring lateral morphogenesis
Source: Front Oncol. 2025 Sep 12;15:1552841. doi: 10.3389/fonc.2025.1552841 (PMC12463592; doi:10.3389/fonc.2025.1552841)
Supplement: Supplementary file 3 [file DataSheet2.zip › Monocle2_pseudotime_heatmap.R]

library(Seurat)
library(monocle)
library(RColorBrewer)

# Based on conventional methods, separately establish CDS for LST samples and NL samples using read count matrices, and set diffusion pseudotime as the pseudotime used by Monocle2.

ARP2_3 <- c("ARPC3","ARPC1A","ARPC4","ACTR2","ACTR3","ARPC1B","ARPC2","ARPC5")
NPFs <-c ("MYO1E","WASL","CTTN","MYO1G","CYFIP1","MYO1D","ABI2","WAS","DBNL","NCKAP1","MYO1B","LRRC16B","BRK1",
            "MYO1F","RLTPR","CYFIP2","WASF1","MYO1A","MYO1C","LRRC16A")

gene_symbols <- c(ARP2_3, NPFs)

# For NL samples
plot_pseudotime_heatmap(heatmap_matrix = NL_mat,cluster_rows = F,
                        cds_subset = cds_LST_sample_mat[gene_symbols,],
                        num_clusters = 1,show_rownames = T)

# For LST samples
plot_pseudotime_heatmap(heatmap_matrix = LST_mat,cluster_rows = F,
                        cds_subset = cds_NL_sample_mat[gene_symbols,],
                        num_clusters = 1,show_rownames = T) 
