# Supplementary material for: Single-cell RNA profiling of colorectal granular-type laterally spreading tumor uncovers progression trajectory toward carcinoma and transcriptional signatures favoring lateral morphogenesis
Source: Front Oncol. 2025 Sep 12;15:1552841. doi: 10.3389/fonc.2025.1552841 (PMC12463592; doi:10.3389/fonc.2025.1552841)
Supplement: Supplementary file 3 [file DataSheet2.zip › Scanpy_trajectory_procotol.py]

import scanpy as sc
import numpy as np
import pandas as pd
import anndata

# Calculate diffusion pseudotime using AUCell matrix.
adata = sc.read_h5ad("AUCell_mat.h5ad")     
sc.tl.pca(adata, svd_solver="arpack")
sc.pp.neighbors(adata, n_neighbors=45, n_pcs=35)
sc.tl.draw_graph(adata)
sc.tl.paga(adata, groups="Cell_clusters")
adata.uns["iroot"] = np.flatnonzero(adata.obs["Cell_clusters"] == "STM")[0]    # Choose a root cell for diffusion pseudotime.
sc.tl.dpt(adata)    # Calculate diffusion pseudotime.
adata.write_csvs("~/working_dir")   # Save diffusion pseudotime.
