# Supplementary material for: Single-cell RNA profiling of colorectal granular-type laterally spreading tumor uncovers progression trajectory toward carcinoma and transcriptional signatures favoring lateral morphogenesis
Source: Front Oncol. 2025 Sep 12;15:1552841. doi: 10.3389/fonc.2025.1552841 (PMC12463592; doi:10.3389/fonc.2025.1552841)
Supplement: Supplementary file 3 [file DataSheet2.zip › SCENIC_protocol.sh]

# On Linux server

# PHase I GRNboost2
nohup pyscenic grn \
--num_workers 35 \
--output adj.sample.tsv \
--method grnboost2 \
expr_mat.loom \
hs_hgnc_tfs.txt


# PHase II Cistarget
nohup pyscenic ctx \
adj.sample.tsv \
hg38__refseq-r80__10kb_up_and_down_tss.mc9nr.feather hg38__refseq-r80__500bp_up_and_100bp_down_tss.mc9nr.feather \
--annotations_fname motifs-v9-nr.hgnc-m0.001-o0.0.tbl \
--expression_mtx_fname expr_mat.loom \
--mode "dask_multiprocessing" \
--output reg.csv \
--num_workers 36 \
--mask_dropouts


# PHase III AUCell
nohup pyscenic aucell \
expr_mat.loom \
reg.csv \
--output SCENIC_output.loom \
--num_workers 20
